# Supplementary material for: The histone demethylase dLsd1 regulates organ size by silencing transposable elements
Source: Commun Biol. 2025 Feb 20;8:272. doi: 10.1038/s42003-025-07724-6 (PMC11842725; doi:10.1038/s42003-025-07724-6)
Supplement: Supplementary file 2 — Supplementary Data 1–8 [file 42003_2025_7724_MOESM2_ESM.xlsx]

## Sheet: Supplementary Data 1
Supplementary Data 1: List of upregulated and downregulated genes
Up-regulated genes
Gene_ID	log2FoldChange	Adjusted p-value
FBgn0001145	0.60004	0.0334416
FBgn0039620	0.602191	0.0344563
FBgn0038047	0.602627	0.0755936
FBgn0034356	0.604421	0.0538108
FBgn0000451	0.605647	0.039215
FBgn0037853	0.605838	0.00136245
FBgn0032886	0.606126	0.0366954
FBgn0035151	0.608614	0.0420636
FBgn0028544	0.611687	0.0322524
FBgn0030334	0.611842	0.0171944
FBgn0032399	0.614532	0.0570567
FBgn0039644	0.61548	5.08e-06
FBgn0023540	0.616216	4.61e-05
FBgn0035582	0.616718	0.0795902
FBgn0023507	0.616842	0.0240187
FBgn0267252	0.618725	0.0921889
FBgn0085260	0.620354	0.0209328
FBgn0024989	0.620546	0.000145105
FBgn0031678	0.620949	0.000188116
FBgn0033490	0.621594	0.0758677
FBgn0000078	0.621699	0.0386588
FBgn0051146	0.622167	0.0468887
FBgn0031547	0.622581	0.099275
FBgn0023511	0.625025	7.8e-05
FBgn0013763	0.626122	0.0307593
FBgn0034837	0.626656	0.0861177
FBgn0000723	0.626724	2.64e-05
FBgn0267795	0.629508	0.00636061
FBgn0027280	0.632715	7.19e-05
FBgn0034499	0.633723	0.0250339
FBgn0001114	0.634598	0.0325786
FBgn0053208	0.637533	0.0116933
FBgn0036382	0.640323	0.00151399
FBgn0038221	0.64064	0.0289825
FBgn0031251	0.644093	0.090958
FBgn0038819	0.64635	0.0531248
FBgn0025676	0.64673	8.36e-05
FBgn0259098	0.646867	0.0761541
FBgn0035710	0.649173	0.0014462
FBgn0266436	0.649533	0.0292565
FBgn0051337	0.649708	0.0917302
FBgn0027580	0.650333	3.2e-06
FBgn0003459	0.651383	0.00658862
FBgn0005564	0.65192	0.0803025
FBgn0028740	0.654738	0.092846
FBgn0000826	0.654817	0.0983742
FBgn0267776	0.656007	0.0486788
FBgn0031940	0.658643	0.0743232
FBgn0030073	0.659141	0.0302693
FBgn0034800	0.659283	7.58e-05
FBgn0052549	0.660278	0.00013577
FBgn0026570	0.660784	0.0189991
FBgn0032077	0.66113	0.000229141
FBgn0262004	0.663239	0.0537118
FBgn0012034	0.663883	0.00059184
FBgn0032022	0.665299	0.0104512
FBgn0036194	0.666898	5.31e-05
FBgn0016053	0.669186	0.0861758
FBgn0044047	0.669483	0.0557051
FBgn0000158	0.669973	0.0915767
FBgn0035693	0.670755	0.0730091
FBgn0032637	0.670846	0.092846
FBgn0020391	0.672837	0.00846625
FBgn0038725	0.675476	0.0497781
FBgn0261363	0.67604	0.0106599
FBgn0038676	0.676294	0.0749395
FBgn0032402	0.678086	0.0420432
FBgn0030390	0.678184	0.0606515
FBgn0029765	0.678733	0.0384244
FBgn0036862	0.678902	0.0390662
FBgn0035921	0.680566	0.0296284
FBgn0261086	0.682557	0.0959934
FBgn0039048	0.683588	0.096145
FBgn0038581	0.683893	0.00028565
FBgn0032156	0.684057	0.0028353
FBgn0037295	0.684231	0.00617361
FBgn0031894	0.686033	8.68e-06
FBgn0052364	0.686166	0.0935458
FBgn0039051	0.689744	0.0407612
FBgn0085384	0.689993	0.00704586
FBgn0033558	0.693415	0.0675973
FBgn0030742	0.69573	0.07529
FBgn0085360	0.698169	0.0854411
FBgn0267693	0.701327	0.0710234
FBgn0038153	0.701366	0.0243904
FBgn0031081	0.701403	0.0675348
FBgn0033679	0.703249	0.0825906
FBgn0085194	0.705569	0.0647748
FBgn0039226	0.705707	0.0341245
FBgn0039616	0.706844	0.0338194
FBgn0267148	0.708469	0.0628142
FBgn0039629	0.711336	0.0722259
FBgn0033353	0.712038	0.0761228
FBgn0030394	0.713519	0.0569971
FBgn0034390	0.715887	0.000330809
FBgn0030332	0.716777	0.0326466
FBgn0039170	0.716905	0.0732591
FBgn0027575	0.719015	0.000348482
FBgn0035553	0.72097	0.0630288
FBgn0259715	0.722302	0.068409
FBgn0046253	0.722412	0.0039722
FBgn0028542	0.722583	0.0677856
FBgn0035781	0.722649	0.0439454
FBgn0030607	0.722919	0.000783745
FBgn0052354	0.72296	0.00408643
FBgn0040496	0.723098	0.00130874
FBgn0259145	0.723633	0.0445708
FBgn0037197	0.725887	0.0437189
FBgn0036606	0.728514	0.0643356
FBgn0052205	0.729106	0.000868446
FBgn0039805	0.732207	0.0550704
FBgn0034966	0.73408	0.0610327
FBgn0050104	0.734625	0.0240561
FBgn0264598	0.736269	0.042497
FBgn0027106	0.736839	0.0248894
FBgn0034117	0.737136	0.0116913
FBgn0040299	0.737348	0.013641
FBgn0267299	0.737632	0.0237634
FBgn0037181	0.738129	0.0217799
FBgn0265725	0.738158	0.0538108
FBgn0027929	0.741034	0.0587017
FBgn0037222	0.741655	0.047283
FBgn0030417	0.744798	0.0276309
FBgn0035496	0.746704	0.0469705
FBgn0030641	0.749454	0.0530242
FBgn0038130	0.752121	0.00388133
FBgn0036596	0.752627	0.049902
FBgn0051098	0.752703	0.000970331
FBgn0052483	0.753343	0.0477347
FBgn0052055	0.754107	0.00802692
FBgn0260780	0.754861	0.0311291
FBgn0030543	0.755987	0.0243904
FBgn0039109	0.756317	0.0468477
FBgn0259219	0.758197	0.0487451
FBgn0032449	0.763475	0.00119921
FBgn0052521	0.76564	1.88e-05
FBgn0033302	0.765992	0.0102187
FBgn0034022	0.767056	0.00248741
FBgn0265042	0.768972	0.00101776
FBgn0263446	0.774039	0.0101656
FBgn0010329	0.774706	0.0410086
FBgn0038243	0.774755	0.0154439
FBgn0032284	0.7753	0.031713
FBgn0031275	0.776398	0.0418587
FBgn0003218	0.77663	1.72e-05
FBgn0259195	0.77932	0.0410086
FBgn0003710	0.779705	0.0400818
FBgn0033051	0.780028	0.00137233
FBgn0037678	0.781812	0.0141437
FBgn0035431	0.782558	0.00483125
FBgn0035523	0.78433	1.15e-10
FBgn0263345	0.785973	0.0302693
FBgn0259188	0.787779	0.0351684
FBgn0264810	0.787915	0.037558
FBgn0033979	0.791156	0.0250376
FBgn0053302	0.793579	0.00116344
FBgn0001991	0.795791	0.0074574
FBgn0265180	0.797706	0.00610276
FBgn0036849	0.798127	0.0284422
FBgn0039434	0.799037	0.0335515
FBgn0053460	0.800422	0.0325204
FBgn0266437	0.80122	0.0143003
FBgn0035642	0.803215	0.00331017
FBgn0020641	0.80714	0.0285535
FBgn0037773	0.808176	1.88e-07
FBgn0038720	0.81155	0.000134611
FBgn0033756	0.81348	0.0295785
FBgn0033504	0.815706	0.00694915
FBgn0036014	0.817281	0.0137401
FBgn0031564	0.819094	0.0173538
FBgn0260768	0.820759	0.0193798
FBgn0037128	0.821032	0.00129907
FBgn0035859	0.823133	0.0236212
FBgn0040505	0.82375	0.000874367
FBgn0030234	0.827162	0.0012338
FBgn0264265	0.829028	0.0165958
FBgn0265058	0.82907	0.0127365
FBgn0038632	0.831773	5.95e-07
FBgn0036824	0.832404	1.36e-09
FBgn0259714	0.834284	0.012128
FBgn0259164	0.834664	0.021516
FBgn0042106	0.835004	0.0162173
FBgn0037503	0.837972	2.03e-05
FBgn0261989	0.841953	0.0184596
FBgn0036335	0.845359	4.54e-09
FBgn0037975	0.849969	0.00410521
FBgn0038761	0.850915	0.0194245
FBgn0259821	0.852928	0.0189991
FBgn0267408	0.854087	0.00810174
FBgn0032338	0.855593	0.00813742
FBgn0029507	0.856143	0.0181321
FBgn0031389	0.857031	0.0159824
FBgn0034965	0.858294	0.0173538
FBgn0037057	0.859665	0.00624087
FBgn0031907	0.859958	0.0163668
FBgn0030600	0.866126	0.000878969
FBgn0266042	0.873265	0.000283365
FBgn0039467	0.877691	0.00491452
FBgn0020269	0.878203	0.0128564
FBgn0038181	0.880146	0.0136133
FBgn0029835	0.881735	0.00212938
FBgn0267029	0.881814	0.00540828
FBgn0266970	0.882229	0.00968131
FBgn0000079	0.885416	0.0036943
FBgn0038198	0.887811	0.0038284
FBgn0052029	0.888197	2.13e-05
FBgn0266709	0.888463	0.0031283
FBgn0037126	0.893573	8.68e-08
FBgn0283471	0.895403	0.00917845
FBgn0040763	0.896879	0.00057376
FBgn0030912	0.898956	0.000293629
FBgn0038294	0.899908	0.011089
FBgn0038919	0.900106	2.54e-09
FBgn0028562	0.904341	0.0105114
FBgn0033524	0.905952	0.00255579
FBgn0038972	0.912842	4.98e-06
FBgn0039101	0.913058	0.000326511
FBgn0062978	0.913488	0.00649494
FBgn0030993	0.918366	0.00514113
FBgn0086251	0.918676	0.00885324
FBgn0036670	0.920137	0.00749515
FBgn0038784	0.920814	0.00514828
FBgn0264385	0.921267	0.00714312
FBgn0261647	0.922204	2.22e-08
FBgn0267429	0.922981	0.0026899
FBgn0030569	0.925634	4e-06
FBgn0264939	0.930819	0.00540828
FBgn0264794	0.931489	0.00749092
FBgn0038095	0.933546	0.00552438
FBgn0053465	0.933618	0.00398224
FBgn0004513	0.934758	0.00483125
FBgn0034139	0.938285	0.00658862
FBgn0032225	0.939319	0.00123532
FBgn0039282	0.942722	0.00418829
FBgn0041182	0.945436	1.31e-06
FBgn0031829	0.946773	0.00515294
FBgn0030040	0.95138	0.00286508
FBgn0035724	0.952148	0.00593888
FBgn0036332	0.955599	0.00221551
FBgn0036117	0.956845	9.97e-05
FBgn0267733	0.958412	9.13e-05
FBgn0032797	0.960737	0.00252047
FBgn0020640	0.961711	0.00120068
FBgn0038395	0.961952	6.04e-05
FBgn0038973	0.964146	0.00430293
FBgn0033367	0.964391	0.00187457
FBgn0039297	0.972901	0.00448674
FBgn0261794	0.973553	2.21e-07
FBgn0003082	0.978616	3.79e-10
FBgn0264895	0.979637	0.000881131
FBgn0267318	0.980775	0.00282493
FBgn0051973	0.981914	0.0028353
FBgn0001256	0.982733	0.00335752
FBgn0023496	0.985451	0.00230336
FBgn0034005	0.986166	0.00150276
FBgn0038894	0.987282	0.00142305
FBgn0051103	0.989714	0.000234579
FBgn0034709	0.990125	0.000172199
FBgn0014033	0.995438	0.00324923
FBgn0037386	0.997866	0.00107675
FBgn0026190	1.00139	0.00245995
FBgn0259736	1.00431	9.32e-05
FBgn0034406	1.0058	0.0029102
FBgn0052088	1.00584	0.00278348
FBgn0033668	1.00588	2.59e-09
FBgn0260660	1.00953	3.1e-09
FBgn0032462	1.00954	0.00194088
FBgn0034094	1.01399	6.68e-07
FBgn0011274	1.01665	1.71e-05
FBgn0002562	1.01669	0.00255579
FBgn0039480	1.01772	0.00252047
FBgn0029766	1.01912	6.37e-14
FBgn0034883	1.03044	0.00103028
FBgn0037228	1.03215	0.000581945
FBgn0033214	1.03355	0.00117328
FBgn0033113	1.03493	4.39e-05
FBgn0039283	1.04046	3.35e-05
FBgn0033960	1.0504	1.36e-05
FBgn0283437	1.05197	0.000505765
FBgn0050345	1.05445	0.000888505
FBgn0052227	1.06429	0.000201431
FBgn0267996	1.07246	9.42e-06
FBgn0036196	1.07322	2e-06
FBgn0035076	1.0752	0.000310598
FBgn0039827	1.07533	7.12e-12
FBgn0027600	1.0828	4.27e-10
FBgn0036589	1.08742	0.000837503
FBgn0030764	1.0936	0.000381015
FBgn0031998	1.09807	9.73e-07
FBgn0263967	1.10161	0.00024135
FBgn0262123	1.10586	0.000465709
FBgn0034972	1.11222	0.000656046
FBgn0053099	1.11278	7.66e-11
FBgn0031629	1.11313	3.1e-07
FBgn0034501	1.1151	0.000475051
FBgn0039290	1.11549	0.000511641
FBgn0086711	1.12255	4.85e-07
FBgn0034860	1.12472	7.47e-13
FBgn0265651	1.12525	0.000119823
FBgn0262598	1.1335	0.000293629
FBgn0030189	1.13487	9.72e-08
FBgn0029761	1.13847	0.000145064
FBgn0038804	1.1458	4.33e-12
FBgn0052793	1.15267	0.000262533
FBgn0038598	1.15814	7.46e-06
FBgn0034856	1.16045	7.43e-05
FBgn0028886	1.16501	5.08e-06
FBgn0035508	1.17135	0.000174922
FBgn0004872	1.17199	2.98e-05
FBgn0033464	1.17762	1.98e-05
FBgn0035636	1.17892	1.83e-08
FBgn0011829	1.1816	9.04e-06
FBgn0020639	1.18201	0.000223996
FBgn0028572	1.1856	0.000211917
FBgn0053867	1.19262	0.000190862
FBgn0003886	1.19988	7.58e-05
FBgn0050403	1.20761	2.88e-09
FBgn0036116	1.21232	0.000134611
FBgn0033928	1.21241	3.12e-08
FBgn0051076	1.21812	0.000119823
FBgn0263584	1.21903	5.66e-05
FBgn0032869	1.22052	4.36e-06
FBgn0039758	1.22508	9.16e-05
FBgn0036677	1.23021	5.07e-08
FBgn0051601	1.23044	2.97e-05
FBgn0031490	1.23468	5.07e-07
FBgn0036891	1.24248	2.42e-21
FBgn0037661	1.2486	4.31e-15
FBgn0003068	1.25707	6.21e-07
FBgn0083946	1.26827	1.66e-05
FBgn0030085	1.26959	5.17e-05
FBgn0032076	1.27109	2.04e-09
FBgn0032228	1.27501	3.61e-06
FBgn0063127	1.27538	2.38e-22
FBgn0051547	1.27938	6.03e-07
FBgn0027843	1.28003	7.86e-11
FBgn0036927	1.2802	1.19e-06
FBgn0036605	1.28057	1.28e-08
FBgn0053181	1.28355	3.1e-07
FBgn0003996	1.28501	2.58e-05
FBgn0031305	1.31398	9.29e-06
FBgn0039102	1.3313	8.64e-16
FBgn0030218	1.33415	3.1e-09
FBgn0010263	1.33871	5.79e-06
FBgn0038038	1.3408	6.33e-14
FBgn0030587	1.34584	1.25e-05
FBgn0264835	1.35141	9.92e-06
FBgn0043578	1.35491	9.41e-06
FBgn0263617	1.35839	5.47e-06
FBgn0264489	1.361	5.11e-07
FBgn0000473	1.36952	3.11e-06
FBgn0050424	1.37192	5.46e-06
FBgn0005775	1.38742	8.31e-08
FBgn0267138	1.38744	4.25e-06
FBgn0036330	1.38985	2.28e-06
FBgn0038020	1.39293	4.29e-14
FBgn0037205	1.39567	4.88e-06
FBgn0267137	1.40389	3.2e-06
FBgn0038818	1.40847	1.93e-06
FBgn0033600	1.40865	3.8e-06
FBgn0035641	1.40919	7.4e-10
FBgn0033875	1.40942	7.18e-15
FBgn0265052	1.40962	1.67e-09
FBgn0032143	1.42127	3.1e-06
FBgn0266690	1.43701	9.06e-07
FBgn0028490	1.43887	1.24e-25
FBgn0035770	1.44445	1.02e-19
FBgn0041183	1.46458	3.16e-07
FBgn0036282	1.47922	1.55e-08
FBgn0031254	1.50219	5.18e-13
FBgn0036851	1.50773	3.62e-07
FBgn0031489	1.51949	4.98e-14
FBgn0033978	1.52123	1.11e-07
FBgn0043792	1.52197	1.01e-07
FBgn0034568	1.52554	3.28e-10
FBgn0266691	1.52993	2.56e-07
FBgn0267585	1.53806	2.75e-07
FBgn0033926	1.53856	1.3e-12
FBgn0085411	1.5406	7.33e-10
FBgn0032235	1.54955	1.64e-09
FBgn0263344	1.55938	1.27e-07
FBgn0001150	1.56985	8.8e-08
FBgn0267910	1.58206	1.61e-10
FBgn0038485	1.59278	8.28e-08
FBgn0012036	1.59739	2.12e-13
FBgn0263974	1.59758	1.27e-11
FBgn0039323	1.61978	2.49e-13
FBgn0262577	1.63972	1.29e-08
FBgn0010053	1.64265	1.65e-17
FBgn0037796	1.64524	1.81e-13
FBgn0033889	1.64916	2.08e-26
FBgn0033027	1.67791	6.67e-09
FBgn0265959	1.67821	6.53e-09
FBgn0013812	1.68592	2.51e-15
FBgn0034468	1.68635	2.05e-25
FBgn0051436	1.69156	1.14e-09
FBgn0028424	1.69436	6.57e-09
FBgn0000557	1.70862	9.45e-13
FBgn0051202	1.72538	1.84e-09
FBgn0027586	1.73667	4.02e-10
FBgn0264087	1.74773	1.53e-09
FBgn0264446	1.7592	9.34e-10
FBgn0267967	1.76868	5.05e-13
FBgn0035510	1.76883	4.21e-23
FBgn0010114	1.78808	7.44e-10
FBgn0039490	1.85363	2.52e-11
FBgn0030230	1.87972	1.44e-11
FBgn0042173	1.88566	5.71e-11
FBgn0262533	1.89609	5.18e-11
FBgn0020637	1.96096	7.84e-13
FBgn0051370	2.00294	6.37e-14
FBgn0033579	2.02815	2.02e-13
FBgn0265764	2.08273	2.68e-13
FBgn0259224	2.08482	3.67e-14
FBgn0028863	2.16524	2.41e-14
FBgn0052512	2.20842	1.89e-21
FBgn0266361	2.231	6.72e-17
FBgn0038741	2.29955	2.03e-45
FBgn0015714	2.30129	7.37e-38
FBgn0040099	2.44204	2.9e-25
FBgn0004841	2.52469	2.34e-20
FBgn0023525	2.59488	2.02e-21
FBgn0267985	2.72018	1.11e-24
FBgn0031975	2.7771	1.52e-32
FBgn0267302	2.82216	8.49e-26
FBgn0036108	2.85429	5.05e-29
FBgn0259817	2.91603	7.07e-28
FBgn0041706	2.93434	1.1e-52
FBgn0260874	3.01228	6.69e-43
FBgn0000303	3.17735	1.35e-33
FBgn0036986	3.19394	1.03e-33
FBgn0261429	3.19552	3.11e-46
FBgn0033074	3.23461	2.09e-37
FBgn0033696	3.32692	9.3e-52
FBgn0266935	3.33864	1.31e-37
FBgn0038966	3.36178	1.31e-62
FBgn0259226	3.36397	7.81e-47
FBgn0036288	3.36613	6.12e-49
FBgn0037974	3.41071	8.52e-46
FBgn0036109	3.5072	3.12e-47
FBgn0034098	3.74169	2.23e-109
FBgn0015037	3.76169	3.12e-50
FBgn0086611	3.79989	2.36e-48
FBgn0033108	3.90218	1.35e-54
FBgn0004852	3.9758	1.02e-108
FBgn0039972	4.0805	4.61e-86
FBgn0267027	4.25624	9.39e-68
FBgn0039152	4.35865	1.77e-72
FBgn0267986	4.64122	7.2e-84
FBgn0084049	4.67584	4.11e-84
FBgn0267242	4.94248	7.31e-132
FBgn0038435	4.99315	6.99e-125
FBgn0033395	5.84903	5.84e-157
Down-regulated genes
ID	log2(FC)	Adjusted p-value
FBgn0260397	-5.99349	5.56e-171
FBgn0032891	-4.64113	5.8e-86
FBgn0038740	-3.74338	4.95e-80
FBgn0037548	-3.30547	6.25e-37
FBgn0053497	-3.17938	2.72e-32
FBgn0030542	-3.10175	5.35e-32
FBgn0031969	-2.80079	1.16e-38
FBgn0032582	-2.71734	2.01e-39
FBgn0035719	-2.62848	6.12e-25
FBgn0087011	-2.60126	1.53e-21
FBgn0037538	-2.58189	4.4e-85
FBgn0014469	-2.57243	2.6e-33
FBgn0037844	-2.43026	3.7e-22
FBgn0034605	-2.31947	1.32e-18
FBgn0026602	-2.3078	1.07e-61
FBgn0023000	-2.30006	6.28e-62
FBgn0038693	-2.27903	1.06e-18
FBgn0263780	-2.26315	1.08e-15
FBgn0017448	-2.20139	7.83e-15
FBgn0260475	-2.18372	1.22e-14
FBgn0085732	-2.14134	5.1e-19
FBgn0031451	-2.11063	1.82e-16
FBgn0085792	-2.03338	8.71e-13
FBgn0027552	-2.03275	2.2e-32
FBgn0083990	-1.94879	1.12e-11
FBgn0035168	-1.94726	5.08e-12
FBgn0262108	-1.94673	1e-34
FBgn0039328	-1.81935	3.76e-17
FBgn0038694	-1.80155	1.59e-11
FBgn0039356	-1.78384	7.18e-15
FBgn0264911	-1.77648	1.11e-09
FBgn0260795	-1.73725	7.48e-20
FBgn0034225	-1.72487	1.66e-10
FBgn0037870	-1.71555	2.36e-09
FBgn0265669	-1.68006	5.76e-09
FBgn0035791	-1.62833	2.2e-08
FBgn0031675	-1.61994	1.58e-17
FBgn0035477	-1.60982	2.89e-08
FBgn0036139	-1.56829	6.26e-08
FBgn0031703	-1.55071	1.63e-07
FBgn0036975	-1.50052	7.09e-11
FBgn0022981	-1.49766	6.22e-11
FBgn0039807	-1.486	9.86e-14
FBgn0030011	-1.48209	1.01e-07
FBgn0086704	-1.47866	9.06e-07
FBgn0033408	-1.46793	4.12e-07
FBgn0051029	-1.46055	1.08e-06
FBgn0266028	-1.40868	3.86e-06
FBgn0266238	-1.40334	1.17e-06
FBgn0039098	-1.38389	3.61e-06
FBgn0040251	-1.37379	2.55e-15
FBgn0050101	-1.36694	5.13e-06
FBgn0041100	-1.3644	1.02e-19
FBgn0001258	-1.36163	3.75e-12
FBgn0085452	-1.34626	1.73e-06
FBgn0027611	-1.30895	1.79e-09
FBgn0036186	-1.30813	7.59e-11
FBgn0260997	-1.30726	1.15e-05
FBgn0032665	-1.30448	1.95e-05
FBgn0031968	-1.28749	2.31e-09
FBgn0029648	-1.2743	4.63e-15
FBgn0035578	-1.23512	4.64e-05
FBgn0030013	-1.23146	5.76e-18
FBgn0039756	-1.22883	8.56e-05
FBgn0058160	-1.21743	8.06e-08
FBgn0039430	-1.21197	5.61e-11
FBgn0036872	-1.18716	4.29e-05
FBgn0030799	-1.17676	7.66e-11
FBgn0263384	-1.17424	0.000249005
FBgn0034788	-1.17421	0.000252009
FBgn0038540	-1.14953	7.47e-05
FBgn0259896	-1.14196	0.00031473
FBgn0042127	-1.14084	2.77e-06
FBgn0085474	-1.13122	4.52e-05
FBgn0015591	-1.10267	0.000626176
FBgn0051373	-1.10184	9.06e-05
FBgn0266260	-1.0938	4.23e-05
FBgn0052281	-1.09156	7.27e-09
FBgn0032431	-1.08233	0.000951925
FBgn0262509	-1.0822	0.00096403
FBgn0038405	-1.07314	0.000654784
FBgn0027073	-1.06345	0.00113477
FBgn0033518	-1.0599	0.000751373
FBgn0031663	-1.05725	1.16e-11
FBgn0022786	-1.04487	5.14e-16
FBgn0036887	-1.04346	1.01e-11
FBgn0032535	-1.03588	0.000110833
FBgn0035348	-1.03406	0.00201682
FBgn0031533	-1.00646	0.00135683
FBgn0033271	-1.00594	0.0029102
FBgn0033540	-0.990268	1.44e-14
FBgn0250907	-0.988255	3.26e-05
FBgn0264834	-0.983278	0.00361846
FBgn0053137	-0.980606	0.00408643
FBgn0036138	-0.973284	0.00245713
FBgn0037811	-0.969185	0.00123665
FBgn0052532	-0.966808	0.000874367
FBgn0030598	-0.966741	1.38e-07
FBgn0259222	-0.941214	0.00626352
FBgn0030661	-0.933325	0.00719564
FBgn0030795	-0.930448	4.12e-07
FBgn0038739	-0.925642	3.37e-09
FBgn0266388	-0.921234	0.000188116
FBgn0017430	-0.913417	1.44e-10
FBgn0259167	-0.903271	9.12e-06
FBgn0036206	-0.897202	0.0111662
FBgn0011576	-0.895501	0.000452855
FBgn0035196	-0.888372	0.0127028
FBgn0038009	-0.884195	0.0117965
FBgn0028746	-0.883567	0.00183061
FBgn0036381	-0.872834	0.0148905
FBgn0261975	-0.867295	4.4e-11
FBgn0025625	-0.867291	0.0138812
FBgn0051865	-0.866067	0.0038284
FBgn0030927	-0.865949	0.000190862
FBgn0031877	-0.851045	0.000196224
FBgn0267006	-0.847922	0.00348681
FBgn0052485	-0.846459	0.002884
FBgn0034636	-0.845161	2.07e-10
FBgn0266084	-0.844191	0.000196217
FBgn0264821	-0.835741	0.0232855
FBgn0029831	-0.834454	7.7e-08
FBgn0038830	-0.832723	3.67e-08
FBgn0052207	-0.814742	8.48e-05
FBgn0031142	-0.813757	0.0176694
FBgn0033365	-0.806904	0.000519686
FBgn0050196	-0.805095	0.0317452
FBgn0022160	-0.803539	2.51e-06
FBgn0032291	-0.792092	0.0246002
FBgn0035293	-0.791574	0.00111758
FBgn0023416	-0.790074	0.00696715
FBgn0034911	-0.78986	0.0317452
FBgn0032955	-0.788044	0.0173115
FBgn0038672	-0.78803	5.89e-05
FBgn0038601	-0.783388	8.03e-09
FBgn0264887	-0.782075	0.03689
FBgn0046756	-0.777819	0.0227439
FBgn0050197	-0.775436	0.00632007
FBgn0050035	-0.77169	0.0028353
FBgn0031239	-0.764932	0.0386967
FBgn0038889	-0.762168	0.00746112
FBgn0051955	-0.758443	0.00255579
FBgn0023541	-0.758314	0.0318243
FBgn0032822	-0.755549	2.68e-06
FBgn0031542	-0.754168	0.0162173
FBgn0039527	-0.75385	0.0449864
FBgn0036242	-0.751237	0.0536164
FBgn0262848	-0.735262	0.0222816
FBgn0034756	-0.732963	0.0519933
FBgn0040056	-0.730865	0.0384244
FBgn0036579	-0.727928	0.000193789
FBgn0031821	-0.72503	0.0297407
FBgn0037913	-0.724888	1.27e-06
FBgn0052712	-0.723358	0.0537557
FBgn0051025	-0.722223	0.0297407
FBgn0039848	-0.718525	0.0486788
FBgn0031623	-0.717873	0.0338194
FBgn0038349	-0.717375	0.000653641
FBgn0035977	-0.717087	0.0397602
FBgn0051676	-0.711282	0.0758677
FBgn0033769	-0.71122	0.000553889
FBgn0035957	-0.709127	0.0336315
FBgn0025879	-0.707938	0.00010581
FBgn0038462	-0.706936	7.92e-06
FBgn0267296	-0.70475	0.0311291
FBgn0262620	-0.704634	0.00245203
FBgn0053096	-0.700918	0.0825906
FBgn0032908	-0.700098	0.0644662
FBgn0051648	-0.699202	5.44e-05
FBgn0050094	-0.69412	2.06e-05
FBgn0267041	-0.693573	0.0162173
FBgn0051809	-0.689707	0.0640908
FBgn0034707	-0.688291	0.000153149
FBgn0051475	-0.682687	0.00251424
FBgn0038330	-0.681712	0.0898492
FBgn0032187	-0.680148	0.0189991
FBgn0000075	-0.677397	0.00976916
FBgn0037114	-0.676479	0.0312574
FBgn0264548	-0.674802	0.0609295
FBgn0037050	-0.674424	0.0217799
FBgn0085453	-0.673177	0.00241356
FBgn0033274	-0.671811	0.096145
FBgn0069973	-0.665873	0.0935458
FBgn0036875	-0.663638	0.094427
FBgn0029750	-0.658796	0.0935458
FBgn0267796	-0.658286	0.0202754
FBgn0035880	-0.655803	0.0581946
FBgn0023531	-0.655109	0.00539652
FBgn0266569	-0.654838	0.00686441
FBgn0003065	-0.654171	0.0998595
FBgn0034880	-0.654131	0.00584612
FBgn0033883	-0.653097	0.000189352
FBgn0034988	-0.652206	8.85e-06
FBgn0035164	-0.652169	0.000288241
FBgn0031378	-0.641869	0.00270601
FBgn0267035	-0.633873	0.0467831
FBgn0028983	-0.633858	0.00127454
FBgn0029866	-0.628861	0.000497527
FBgn0037630	-0.628501	0.0552068
FBgn0030493	-0.62667	0.0554688
FBgn0051810	-0.625254	0.0994949
FBgn0038079	-0.624612	0.00227703
FBgn0024984	-0.623867	0.0998595
FBgn0062440	-0.6237	1.44e-05
FBgn0038746	-0.623509	4.54e-09
FBgn0036188	-0.62273	0.000328352
FBgn0004865	-0.622088	0.0420636
FBgn0265664	-0.620211	0.0317452
FBgn0039788	-0.620003	0.0773233
FBgn0022338	-0.615372	0.000463251
FBgn0015773	-0.610569	0.00823938
FBgn0025578	-0.610439	0.099275
FBgn0035203	-0.602582	0.000452855

## Sheet: Supplementary Data 2
Supplementary Data 2: List of upregulated and downregulated Transposable Elements
Row.names	log2FoldChange	padj
1731:TE	7.76814301124306	5.40003089561364e-198
R1-2:TE	6.97801899498211	1.5580400284947e-12
G7:TE	6.1159949129766	7.61616786891382e-05
RR43483_transposable_element:TE	5.94048074448108	0.00126698645986414
Juan:TE	5.65262085080017	3.02323089490584e-30
RR49783:TE	5.15142919341535	0.0402198040168538
gypsy5:TE	5.08953407760187	5.59765019652714e-30
Doc2:TE	4.87407325070424	6.33872011983423e-22
Helena:TE	4.76253682882733	0.0132165001531581
G-element:TE	4.46373184045995	8.71705411857861e-09
Xanthias:TE	4.36402614969561	5.74130927502324e-18
mdg1:TE	4.33111981219136	1.79873306826161e-24
gypsy12:TE	4.18310752330507	1.30392092649018e-22
R1:TE	3.83359350151791	0.001674862519582
G:TE	3.7609717455608	0.00233883442243157
Doc2-element:TE	3.60397370771539	0.000133658395763019
aurora-element:TE	3.58638878181665	1.62530407521256e-07
RR50204_transposable_element:TE	3.533605083999	0.00339307436174601
G6:TE	3.48104908726617	4.00424494739301e-59
R1A1-element:TE	3.43801141259608	2.54963847792747e-16
RR48344_transposable_element:TE	3.35385822196127	3.6104695199845e-05
transib2:TE	3.32048679327701	0.000890024737747987
micropia:TE	3.19606848323548	0.0110230048036451
Fw2:TE	3.14496513529318	0.0062863803373076
ninja-Dsim-like:TE	3.11690112378323	2.93842057636279e-37
ZAM:TE	3.11347020142959	0.000462705262488375
McClintock:TE	3.014025771637	0.0017072769957
Dsim_ninja:TE	2.96287082289249	1.19787764838346e-18
Max-element:TE	2.95149387697726	2.12649296410965e-49
transib1:TE	2.92306986609593	0.0214755540389666
RR50960_transposable_element:TE	2.91456701791173	5.76450062641705e-05
S2:TE	2.91394925426124	0.0196667038838227
RR48332_transposable_element:TE	2.8175503368852	1.5793587229122e-17
GATE:TE	2.74874003002962	4.65487079755737e-12
HMS-Beagle:TE	2.64258408117675	1.49068062463641e-07
gypsy10:TE	2.59284613082547	4.57464055783741e-09
accord:TE	2.57291823964665	7.44814290897718e-09
Dm88:TE	2.49729939713937	5.87710159411874e-05
G4:TE	2.49473203326225	3.17881905894226e-06
RR51475_transposable_element:TE	2.41909923146525	3.09347755655291e-06
aurora:TE	2.23701750465655	0.00385782609406286
HMS-Beagle2:TE	2.21239246469277	2.00466078894927e-08
X-element:TE	2.20756732904642	0.0145069291285367
hopper:TE	2.09877224629149	8.33189164552664e-10
Doc4:TE	2.07015671266881	7.56675428589481e-15
Quasimodo:TE	2.03089814187184	0.000184868473541121
Cr1a:TE	1.90626456428465	6.63001886239385e-05
baggins:TE	1.83456015650981	0.0175586893264094
Burdock:TE	1.74587216852192	0.00529943020608423
Dtei_I-element:TE	1.73141715859194	0.0395604856928046
gypsy6:TE	1.72116353782878	2.71480986629176e-08
invader1:TE	1.65380829402265	0.00864898436732174
H:TE	1.65356917041113	3.95676491762734e-05
mdg3:TE	1.63899569561595	0.000107664816318096
springer:TE	1.61820233826481	3.83648025507664e-11
HeT-A:TE	1.60360586445752	0.00232950499083109
gypsy3:TE	1.60098434928367	0.00243641417769792
R1A1:TE	1.57696163647825	0.000211734997649006
Max:TE	1.53007918246686	9.86574039466657e-05
R2:TE	1.32728076211196	0.0319108619755314
G3:TE	1.29785316340541	0.00203428773478055
F-element:TE	1.22006041520631	0.042700821775828
diver2:TE	1.19487972034521	0.000699465512479503
invader4:TE	1.06034209690226	0.0325800895891497
accord2:TE	-3.85972531505358	0.000517192273172039
gtwin:TE	-2.60890759115737	6.43969394049254e-17
transib3:TE	-2.14091595329015	0.000641035851270557
diver:TE	-2.03858929748877	0.000267243577173069
gypsy8:TE	-1.5139323862151	2.71595802746558e-08
Rt1b:TE	-1.03109042532473	1.77007370130965e-07

## Sheet: Supplementary Data 3
Supplementary Data 3: List of new TE insertions
Wild-type wing disc			dLsd1ΔN wing dics
Number of new insertions	TE familly		Number of new insertions	TE familly
2	accord		2	1360
2	Doc		2	297
2	invader1		2	3S18
5	R1A1-element		2	diver
8	F-element		2	I-element
			2	jockey
			2	opus
			2	Quasimodo
			2	R2-element
			2	S-element
			3	flea
			3	mdg1
			3	micropia
			3	R1A1-element
			3	springer
			4	copia
			4	mdg3
			4	Stalker3T
			4	Transpac
			5	FB
			5	G6
			5	invader1
			5	Rt1b
			6	hobo
			6	hopper
			9	roo
			14	F-element
			26	Doc

## Sheet: Supplementary Data 4
Supplementary Data 4. Fly lines used in this study.
Designation	Source	Genotype	Stock Number
w1118	Bloomington	w[1118]	5905
dLsd1∆N	(Di Stefano et al. 2007)	w[1118];dLsd1∆N/TM6B	N/A
En>	Dyson team	Engrailed-GAL4 UAS-GFP	N/A
MS1096>	Bloomington	w[1118] P{w[+mW.hs]=GawB}Bx[MS1096]	8860
hsflp>Ub-GFP FRT2A/TM6B	Suzanne team	hsflp-GAL4;Ubiquitous-GFP FRT 2A/TM6B	N/A
H2Av-mRFP FRT2A	Bloomington	w[1118]; P{His2Av-mRFP1}III.1 P{FRT(whs)}2A	34498
UAS-Dicer 2	Bloomington	w[1118]; P{UAS-Dcr-2.D}10	24651
dLsd1 RNAi	VDRC	w[1118]; P{GD9296}v25218	25218
Luciferase RNAi	Bloomington	y[1] v[1]; P{y[+t7.7] v[+t1.8]=TRiP.JF01355}attP2	31603
UAS-dLsd1	(Di Stefano et al. 2007)	w[1118] ;uas-dLsd1/CyO	N/A
UAS-RHG	(Siegrist et al., 2010)	P{UAS-RHG.RNAi}	N/A
GypsyTRAP	J. Dubnau	Gypsy TRAP 10/85-3-3	N/A
	(Li et al, 2013)
Piwi RNAi	VDRC	w1118; P{GD11827}v22235	22235
Aubergine RNAi	Bloomington	y1 sc* v1; P{TRiP.GL00076}attP2	35201

## Sheet: Supplementary Data 5
Supplementary Data 5. Primary antibodies used in this study
Name	Source	Dilution used
anti-DCP1	9578, Cell Signaling	1/100
anti-PH3	6570, Millipore	1/200
anti-gH2Av	UNC93-5.2.1, DSHB	1/100
anti-dLsd1	(Di Stefano et al. 2007)	1/1000
anti-tubulin	T6199, Sigma	1/10000

## Sheet: Supplementary Data 6
Supplementary Data 6. Sequences of the RT-qPCR primer used in this study
Name	Sequence
RP49F	TAC-AGG-CCC-AAG-ATC-GTG-AAG
RP49R	GAC-GCA-CTC-TGT-TGT-CGA-TAC-C
GAPDH-2F	CGT-TCA-TGC-CAC-CAC-CGC-TA
GAPDH-2R	CCA-CGT-CCA-TCA-CGC-CAC-AA
α-TUBULINF	ACA-CTT-CCA-ATA-AAA-ACT-CAA-TAT-GC
α-TUBULINR	CCG-TGC-TCC-AAG-CAG-TAG-A
dLsd1F	ACG-GTT-TTG-TCT-GGC-CAA-GA
dLsd1R	GAG-CGA-CTG-ATG-TCC-GGA-AA
AC76EF	AAG-CAA-GGA-GCC-ATC-ATC-CAA
AC76ER	GCC-AAA-CTA-ATG-GCA-CAG-CAA
ADAF	GAA-TCA-TGG-AGG-CAG-ATG-CAC
ADAR	TTC-GCT-GGC-GAA-TGA-ATG-ATG
GIANTF	GCA-ACT-TGG-CTA-ACG-CTA-CTG
GIANTR	ATC-TCA-TCC-TCC-TTG-ATG-CGG
CRP97EAF	CGA-GTA-GTT-GAG-TAC-GGA-GCC
CRP97EAR	GAA-CAC-GAT-AGG-GTT-TCT-GCG
PARKINF	TGG-AGC-TGT-TGC-AAT-TTG-GAG
PARKINR	CTG-AAG-TCC-CAA-TTG-TGG-TGC
ADK3F	GCG-AGA-TAA-AAA-CAC-CGG-GAC
ADK3R	AAA-AAC-TAA-CGC-TTG-CTC-GGG
HIRAF	ACA-GAA-GTT-TCC-GCT-CCT-CAG
HIRAR	GTG-CCA-GTG-CTG-TAA-TTC-GTC
GYC89DAF	ATT-CAG-GGA-GCT-ATG-CAG-ACG
GYC89DAR	CCC-GAA-ACA-GCC-ATG-TAA-ACC
HETAF	CGC-GCG-GAA-CCC-ATC-TTC-AGA
HETAR	CGC-CGC-AGT-CGT-TTG-GTG-AGT
MDG1F	CGC-CAG-CAA-CAG-CAT-TTG
MDG1R	GCA-TAC-TCA-TTT-CCG-TTT-TCT-GAT-C
BLOODF	AAC-AAT-AGA-AAG-AAG-CCA-CCG-AAC
BLOODR	AGT-CAT-GGA-CTA-TTG-AGG-GTG-TTG
TRANSIB3F	CGG-ACG-TAT-TTC-ACC-GAT-CCA
TRANSIB3R	TCG-CTA-TCA-TCG-CTT-CCC-AAA
GYPSY5_LTRF	CTC-CAC-GCC-AGA-ACC-ATT-AGT
GYPSY5_LTRR	GTT-GCA-ACA-TGA-GGG-GAC-AAC
R1-2_DMF	CGA-GGG-TGA-ACG-CTA-GAC-ATT-A
R1-2_DMR	GAG-GTC-CAC-ATA-AGG-CTC-CTG
G6_DMF	CTC-CCC-CAG-ATC-CCA-CTC-ATA
G6_DMR	GGG-TGG-TTT-TCG-AGC-CTT-TTC
COPIAF	TCA-TGT-GAA-ATT-TGT-GAA-CCC-TG
COPIAR	AGG-AAG-TCT-TGC-CTG-TTT-ACC-ATT

## Sheet: Supplementary Data 7
Supplementary Data 7. Sequences of the ChIP-qPCR primers used in this study
Name	Sequence
BOND-F	TGATGGCGTCGATCTTCTCG
BOND-R	TCTTGCGCAGCACAAAGAAC
SRC64B-F	ATAAGAAGCCGCCGAAAAACG
SRC64B-R	GGTGCATTCCCTCTCTCTCTT
USH-F	TCTGCGATGTTATCTAAGCGCAGAGC
USH-R	CGACTTCCTTCGCTCGCCTCG
GYC-F	GCT-ATA-CGT-GCG-TTT-AGT-GCC
GYC-R	CCT-TAA-TCG-CGT-TGC-TTG-TGA
ADA-F	AGC-CTA-TGT-GAT-CTT-GGC-GAG
ADA-R	TCA-ACT-CGT-GCA-CAA-ATG-CAA
GIANT-F	GAG-ACC-ATA-CAC-CGA-ACA-CCA
GIANT-R	ACG-GAT-CGA-GGA-GAA-ACC-AAG
PARKINF	GTC-CAC-GTT-TTC-CTC-CGA-ATG
PARKINR	AAG-GGT-TTT-CCC-TCC-AAA-TTG-C
ADK3F	AAT-AGA-ACG-CGA-AAG-TCC-CGA
ADK3R	GAT-ACT-CAC-GTG-TGG-AAA-GCC
HIRAF	GTT-TGC-ACG-TTG-CGG-AAA-ATC
HIRAR	GCG-AAT-TTC-GTG-CAA-TCC-TTA-TG
HETAF	ACCACGCCCAACCCCCAA
HETAR	GCTGGTGGAGGTACGGAGACAG
MDG1F	GAA-TGT-AGG-CTC-GCT-TAA-TAA-AAA-CC
MDG1R	ACA-CTC-TAC-TCA-CTC-AGA-TCG-C
BLOODF	TTATTACATGGCGACCGTGA
BLOODR	CTCACACCTGTTGTCGCTGT

## Sheet: Supplementary Data 8
Supplementary Data 8: Statistics of the libraries. All lengths are expressed in bases
Name	Number of Reads	N50	Mean Qual	Total bases	Depth,in X
wild-type wing discs	1,292,432	5.215	11.5	5,830,212,337	42.91
dLsd1ΔN wing discs	1,658,460	5.805	12.1	8,605,230,456	63.34
dLsd1ΔN heerouzygous males	1,343,477	20.59	12.8	10,207,722,485	75.14
