# Supplementary material for: The histone demethylase dLsd1 regulates organ size by silencing transposable elements
Source: Commun Biol. 2025 Feb 20;8:272. doi: 10.1038/s42003-025-07724-6 (PMC11842725; doi:10.1038/s42003-025-07724-6)
Supplement: Supplementary file 3 — Supplementary Data 9 [file 42003_2025_7724_MOESM3_ESM.xlsx]

## Sheet: Figure 1B
Female wing size
w1118	dLsd1∆N/+	dLsd1∆N/ dLsd1∆N
93.6118	97.6843	89.7707
101.548	87.4297	84.5627
93.1844	100.227	82.0195
104.365	106.773	82.0258
90.9181	96.8066	84.8565
89.2454	104.537	89.8157
100.878	98.6808	80.6055
102.096	101.145	79.5533
107.02	102.581	92.2791
107.112	103.121	80.1011
103.176	105.279	83.2925
104.567	105.197	88.057
98.524	105.731	84.2752
105	106.385	78.2424
109.217	105.059	82.2221
102.661	105.512	79.2389
95.758	105.721	78.169
97.469	103.393	95.2295
94.8867	99.2333	85.8408
99.9869	103.022	88.6336
100.766	104.815	84.4438
96.2043	98.5492	83.0946
101.805	104.258

## Sheet: Figure 1C
Eng	Engsilsd1	EngUASdicer	EngsiLSD1Uasdicer
100.72	103.468	96.7367	96.5424
99.5921	97.4954	97.9941	97.0971
100.128	102.836	95.8339	85.6284
100.916	100.646	98.7101	78.9726
99.9002	95.4163	100.559	87.4881
98.881	96.1254	96.3726	78.673
99.3652	91.3585	103.444	79.2598
99.3583	100.173	98.6818	85.8105
100.91	99.283	99.3732	86.4747
100.762	92.1813	98.3118	81.4724
101.068	93.1098	99.9173	80.978
98.4565	95.49	98.8938	76.4973
95.4142	96.0437	98.386	79.8359
100.596	98.5067	96.1611	80.5247
100.515	97.2028	98.0042	78.7974
100.954	99.9493	95.6667	84.5259
100.357	91.3516	100.801	80.1168
99.2013	97.7362	101.554	81.3122
102.59	93.8215	97.0341	84.5766
99.7822	94.9854	94.365	83.8334
100.72	103.468
99.5921	97.4954
100.128	102.836
100.916	100.646
99.9002	95.4163
98.881	96.1254
99.3652	91.3585
99.3583	100.173
100.91	99.283
100.762	92.1813

## Sheet: Figure 1D
MS1096/+	MS1096dLSD1RNAi	MS1096UASdicer	MS1096dLSD1RNAIUASdicer
99.2238	95.8366	98.8461	88.5069
100.633	100.714	96.5569	89.5554
102.97	98.7086	99.5134	91.9975
102.84	97.3701	96.8799	88.4427
103.635	101.667	93.7403	90.3567
103.063	94.6405	94.138	89.3648
100.048	100.113	98.2938	86.7257
97.7597	100.113	95.1618	88.6102
100.57	100.19	93.5868	86.9766
101.33	96.4604	99.6378	91.9943
102.85	99.0033	95.3101	92.7935
104.893	98.2611	98.5741	85.9755
97.6812	100.804	96.9453	89.8342
95.3069	95.5586	100.916	92.0278
98.0106	99.2458	97.333	88.9779
95.3404	98.3053	93.2259	90.4344
99.3507	101.305	96.2745	89.3229
96.0009	98.4302	96.4065	90.0974
97.5272	98.1642	99.0559	89.8051
100.968	97.7486	96.8628	90.19

## Sheet: Figure 1E
Female wing size
MSG4>	MSG4>uasLSD1	MSG4>dLsd1∆N/ dLsd1∆N	MSG4>uasLSD1; dLsd1∆N/ dLsd1∆N
106.2	99.2411	88.5145	101.299
95.1314	100.118	83.2559	99.3711
104.796	105.859	84.154	100.515
103.34	98.4836	76.0691	101.089
100.818	105.936	82.6604	94.2601
104.255	103.978	81.6182	107.308
101.188	103.456	87.7798	99.7458
88.936	107.54	83.1414	99.3711
102.987	103.978	84.4888	99.9575
96.2517	104.477	88.6707	95.5248
105.826	96.3284	85.2655	100.232
99.9334	100.336	87.5756	93.3505
101.896	103.51	83.0031	101.263
100.739	102.125	88.5304	95.5248
99.6625	104.477	91.0391	97.5284
100.739	98.71	88.3442	96.4427
104.796	92.1468	89.2824	101.171
89.2453	104.243	86.1308	100.759
96.5044	102.283	94.1761	103.303
103.216	103.667	84.3349	101.263
89.2453	103.978	76.0691	99.9575
102.801	108.401	87.7845	100.232
96.2387	101.192	79.6438	99.833
100.918	98.4836	87.7845	101.171
99.7641	98.4836	84.4888	100.965
93.2412	107.54	91.9188	94.8173
100.767	99.027	87.011	95.3933
89.0049	104.738	92.3955	100.515
89.757	103.383	83.5847	100.232
89.7328	104.612	85.7219	99.7458
103.983	102.125	88.4831	94.2601
102.801	104.477	84.154	100.515
102.987	104.701	87.5756	100.965
88.936	104.477	87.7845	98.0925

## Sheet: Figure 1F
Female cell numbers
w1118	dLsd1∆N/+	dLsd1∆N/ dLsd1∆N
92.6502	88.0639	68.5763
92.6502	93.0486	87.7776
104.028	94.7102	82.2915
95.9011	93.0486	80.92
97.5265	89.7254	76.8054
102.403	94.7102	82.2915
99.1519	99.6949	79.5485
104.028	104.68	85.0346
104.028	104.68	78.1769
97.5265	96.3718	85.0346
87.7739	98.0334	80.92
95.9011	103.018	89.1491
105.654	91.387	83.663
99.1519	94.7102	76.8054
94.2756	94.7102	78.1769
105.654	96.3718	89.1491
102.403	101.357	85.0346
107.279	99.6949	90.5207
113.781	104.68	89.1491
95.9011	98.0334	83.663
102.403	98.0334	94.6352
102.403	101.357	87.7776
97.5265	108.003

## Sheet: Figure 1G
	gfp	no gfp
Clones	size (pixels)	size (pixels)		gfp	no gfp
1	300.659	167.442		100	55.6916
2	312	212		100	67.9487
3	323	311		100	96.2848
4	330	253		100	76.6667
5	397.816	267.485		100	67.2383
6	428	448		100	104.673
7	506	250		100	49.4071
8	532	333		100	62.594
9	730	398		100	54.5205
10	782	536		100	68.5422
11	1164	819		100	70.3608
12	1820	1170		100	64.2857
13	1843	1017		100	55.1818
14	2607	2240		100	85.9225
15	3917	2145		100	54.7613

## Sheet: Figure 2B
Mitotic index feeding larvae
w1118	dLsd1∆N/ dLsd1∆N
98.76002335	88.80211425
84.28597556	83.94603308
93.47077596	71.18875016
106.7520129	77.35862436
108.4124621	61.23356395
82.5793898	81.64123076
119.1698381	87.46491269
103.4252837	66.67528235
117.5265879	71.85161374
85.61765067	76.91141488
92.09220805	80.30855942
112.7822907	108.2143702
100.5244304	105.1287323
101.4370331	86.85024835
109.4377175	107.1959476
103.2684909	58.97910275
84.98235845	103.5279944
113.5947591	74.09731332
92.64114021	80.98516293
89.2395716
106.7959962	95.45198232
113.5856094	95.32793343
94.41686805	82.82607264
101.6980877
91.00484192	74.05841192
103.0662062	73.71154735
95.00684715	83.25483375
90.96357889	68.67347821
109.7774952	77.64627073

## Sheet: Figure 2D
S-phase index
w1118	dLsd1∆N/ dLsd1∆N
45.9815	180.221
112.351	154.105
112.425	125.771
87.5277	85.9928
141.715	127.476
63.4197	171.713
74.0897	150.186
121.837	209.72
140.653	168.857
72.3598	130.052
96.2157	109.936
139.598	135.8
113.494	81.4508
78.3325	152.888
127.481	156.084
89.1891	117.743
85.6081	159.168
120.709	145.89
63.956	190.387
113.057	142.856
	78.8939
	137.022

## Sheet: Figure 3B
DNA damage index
w1118	dLsd1∆N/ dLsd1∆N
76.7094	2372.36
57.8957	2990.65
37.5521	3664.61
32.8042	3477.6
95.2618	2549.61
72.976	3885.19
285.732	2727.05
158.349	4118.31
42.0296	2665.69
140.69	4077.21
65.1882	928.648
177.269	1081.49
74.825	204.671
37.6935	685.341
118.151	1021.87
49.4521	1338.02
166.262	461.416
91.3483	668.757
74.7204	162.948
145.091	777.837
200.189	1165.2
182.459	577.133
65.6157	458.815
125.239	695.502
155.547	185.386
38.2481	299.731
53.5505	447.273
58.6426	211.009
20.5104

## Sheet: Figure 3D
Cell death index
w1118	dLsd1∆N/ dLsd1∆N
70.7716	176.014
59.9486	256.064
119.233	149.223
149.022	713.23
68.3316	888.955
152.923	894.894
68.2561	372.664
85.3601	65.0044
81.5264	786.235
144.627	175.134
146.313	689.241
66.7302	341.299
88.9947	1637.36
102.328	335.994
310.87	1158.82
52.5638	333.077
105.089	253.483
44.1436	252.105
27.6217	1206.02
55.3458	397.948
167.376	1668.13
74.1218	343.188
0	222.06
203.608	553.385
89.3598	721.83
65.1209	599.824
139.219	1703.18
75.8083	1037.87
85.386	662.369
	381.947
	990.323
	504.084

[truncated: 20 more sheets: Figure 3E, Figure 4B, Figure 4C, Figure 4E, Figure 4F, Figure 5C, Figure 5D, Figure 5E, Figure 5F, Figure 5G, Suppl Fig1B,CD, Suppl Fig2C,D,E,F, Suppl Fig3, Suppl Fig 4, Suppl Fig 5, Suppl Fig 6, Suppl Fig 7, Suppl Fig8, Supll Fig 9, Feuil30]
